# Supplementary material for: Combining blue native polyacrylamide gel electrophoresis with liquid chromatography tandem mass spectrometry as an effective strategy for analyzing potential membrane protein complexes of Mycobacterium bovis bacillus Calmette-Guérin
Source: BMC Genomics. 2011 Jan 18;12:40. doi: 10.1186/1471-2164-12-40 (PMC3032701; doi:10.1186/1471-2164-12-40)
Supplement: Additional file 1 — List of the identified proteins by MS analysis showing the sequence of all the identified peptides by independent MS/MS fragmentation. The charge state of each peptide is +1. Accession: the identifier number from the National Centre for Biotechnology Information database; Protein ID: protein name in M. bovis BCG database; Score: the Mascot score of the protein identification; MW [kDa]: molecular weight in kDa of the respective protein; pI: isoelectric point of the protein, calculated from its amino acid sequence; SC[%]: sequence coverage in percent, calculated from the identified peptides of the respective protein; RMS [ppm]: the RMS value of the deltas between the calculated and experimental masses of the peptides, which belong to a particular protein; Inten1.: sum of all intensity values related to 100 laser shots for all peptides, which belong to a particular protein; S/N1: sum of all S/N-values for all peptides, which belong to a particular protein; MH+ (calc) [Da]: calculated mass of the singly protonated peptide; Δm [Da]: difference between the measured and calculated masses of the respective peptide in Dalton; Inten2: the sum of the MS peak intensities per 100 laser shots; S/N2: S/N ratio of the respective peptide; Sequence: the sequence of the corresponding peptide. [file 1471-2164-12-40-S1.XLS]

## Sheet: Sheet1
Additional file: List of the identified proteins by MS analysis showing the sequence of all the identified peptides by independent MS/MS fragmentation. The charge state of each peptide is +1. Accession: the identifier number from the National Centre for Biotechnology Information database; Protein ID: protein name in M. bovis BCG database; Score: the Mascot score of the protein identification; MW …
Accession	Protein ID	Score	MW [kDa]	pI	SC [%]	RMS [ppm]	Inten1.	S/N1	MH+ (calc) [Da]	Δ m [Da]	Inten2.	S/N2	Sequence																					accession
121639743	Pks2	60.02	227.133	5.18416	0.0409	20.8328	48601.4	6356.71																										121639743
									1153.62	-0.03393	7604.06	794.166	ELSDLPGAVPR
									1566.83	-0.043509	434.124	59.5517	ASSVNFADVLIAFGR
									1803.93	-0.020363	467.718	72.5991	KAAAGSALGMLSPTGRCR
									969.536	-0.007468	383.892	86.8006	VELNELPR
									1153.62	-0.027017	6836.56	442.736	ELSDLPGAVPR
									1320.6	0.011226	515.573	62.3694	NMGIEHVYDSR
									1375.7	-0.006483	1503.84	273.055	AAAGSALGMLSPTGR
									1803.93	0.016187	699.412	127.118	KAAAGSALGMLSPTGRCR
									969.536	-0.000603	2660.41	250.187	VELNELPR
									1153.62	-0.035085	3702.32	427.323	ELSDLPGAVPR
									1503.79	-0.07198	390.636	55.4249	KAAAGSALGMLSPTGR
									959.49	0.029489	1444.58	86.6244	VDGEDLRR
									969.536	-0.001528	2603.26	187.97	VELNELPR
									1195.66	0.02388	572.935	179.639	LLTIEWHQR
									1566.83	-0.022654	11144.7	1477.25	ASSVNFADVLIAFGR
									1797.96	0.010198	6792.42	1607.61	RDIYGDTKLGLFPFR
									1803.93	-0.007322	845.022	166.285	KAAAGSALGMLSPTGRCR
121639741	MmpL8	35.23	116.281	9.85029	0.0478	25.3865	7720.6	1451.4																										121639741
									1284.72	0.00755	4774.13	993.932	DLLGGLNVDQLK
									1653.98	0.007685	837.031	83.0915	LREEAVLGVRSGVIR
									1653.98	0.047859	1019.2	93.4731	LREEAVLGVRSGVIR
									2755.46	-0.040757	721.088	186.59	TPKALADLEQMVQRVSQVPGVAMVR
									2755.46	-0.126493	369.157	94.3166	TPKALADLEQMVQRVSQVPGVAMVR
121639744	FadD23	29.57	62.9301	5.42	0.0856	12.371	13883.7	3286.07																										121639744
									1856.87	0.025611	1709.03	990.678	DSEGISESLTWSQVYR
									1780.99	-0.013931	2307.99	634.113	TILCGSERVHPATLKR
									1829.03	-0.020664	6353.05	980.516	VHPATLKRFVDRFSR
									1141.5	0.005679	3513.66	680.758	TGDSGFVSEDK
121639742	PapA1	27.47	56.608	5.36838	0.1135	15.5617	3143	548.147																										121639742
									1288.68	0.008084	894.641	197.67	AMTYVINAHLR
									1831.88	0.008521	440.416	191.228	QHEYTSALTVDSPEVR
									1437.72	0.0139	1105.21	56.0699	IAQTSFDTGADLAK
									1848.91	0.029651	702.733	103.178	FDETAASVLFPDNPVAR
121639745	BCG_3890c	31.02	46.1094	11.9382	0.0319	10.9741	6119.17	1113.14																										121639745
									724.345	-0.010341	673.483	136.662	TMGFPR
									757.493	-0.004569	5445.69	976.478	VLAISVR
121637098	LpqW	104.53	66.3744	5.23165	0.0425	26.3747	201635	53978.4																										121637098
									842.455	0.008706	7485.81	940.328	MGVPSPVR
									894.487	-0.011838	12952.6	4924.37	VMQFTLR
									1098.59	0.047343	43986.8	17365.5	AGAPAALADSVR
									842.455	-0.028835	6331.03	489.106	MGVPSPVR
									894.487	0.034983	5660.71	454.578	VMQFTLR
									1098.59	0.028762	9156.17	1138.29	AGAPAALADSVR
									1098.59	-0.024638	16853.6	3899.6	AGAPAALADSVR
									894.487	-0.00601	8003.74	832.872	VMQFTLR
									894.487	-0.009158	7737.13	778.232	VMQFTLR
									1098.59	0.043433	21173.1	3419.6	AGAPAALADSVR
									842.455	-0.019676	27745.7	8686.2	MGVPSPVR
									842.455	-0.007438	9338.57	1965.71	MGVPSPVR
									842.455	-0.012431	13625.1	3817.34	MGVPSPVR
									842.455	-0.000966	11584.7	5266.73	MGVPSPVR
121637237	AtpA	1167.73	59.4798	4.89397	0.226	21.8324	384855	67613.2																										121637237
									785.524	-0.022826	4725.66	2146.5	AISLLLR
									814.478	-0.000648	12291.2	2823.46	QLIIGDR
									894.468	0.006808	12952.6	4924.37	LDLSQYR
									1037.54	0.003536	7061.14	1181.68	CVYVAIGQK
									1044.55	0.020234	8619.47	3446.86	AIDAMTPIGR
									1060.55	0.016912	3319.19	951.38	AIDAMTPIGR
									1389.72	0.021378	12097.4	4463.64	TAVCVDTILNQR
									785.524	-0.025362	212.843	62.9353	AISLLLR
									1389.72	0.032934	6248.46	881.455	TAVCVDTILNQR
									814.478	-0.000833	2151.48	781.896	QLIIGDR
									1037.54	0.004565	1015.14	321.273	CVYVAIGQK
									1389.72	0.026382	9379.22	1322.98	TAVCVDTILNQR
									785.524	-0.019095	22948.7	8049.9	AISLLLR
									814.478	0.003419	1035.75	283.599	QLIIGDR
									894.468	0.012636	8003.74	832.872	LDLSQYR
									1037.54	0.007279	230.521	71.5495	CVYVAIGQK
									1044.55	0.023479	5352.32	481.562	AIDAMTPIGR
									1389.72	0.002744	4334.26	757.707	TAVCVDTILNQR
									785.524	-0.016801	7220.74	1839.3	AISLLLR
									814.478	0.007432	1110.28	287.493	QLIIGDR
									894.468	0.009488	7737.13	778.232	LDLSQYR
									1037.54	0.017047	825.137	238.472	CVYVAIGQK
									1060.55	0.018847	4765.99	407.969	AIDAMTPIGR
									1389.72	0.019975	6590.74	596.978	TAVCVDTILNQR
									1060.47	0.051056	2785.99	658.351	QNWESGDPK
									1389.72	-0.016552	1711.31	309.532	TAVCVDTILNQR
									1758.95	0.003262	10483.6	2609.77	RTGEVLSVPVGDGFLGR
									785.524	-0.038617	622.6	109.264	AISLLLR
									758.477	0.007055	549.681	88.5146	LAKEAVK
									1289.66	-0.021323	9196.21	1014.24	ASEEEILTEIR
									1389.72	-0.00725	835.084	93.3636	TAVCVDTILNQR
									894.468	0.011445	7284.97	796.983	LDLSQYR
									1037.54	0.01553	16203.3	1174.67	CVYVAIGQK
									1060.55	0.026782	9883.59	890.267	AIDAMTPIGR
									1389.72	-0.001926	18735.1	3031.41	TAVCVDTILNQR
									894.468	0.004429	12152.8	2474.94	LDLSQYR
									942.573	0.00729	12656.1	1119	QLIIGDRK
									1037.54	-0.005671	2888.78	291.629	CVYVAIGQK
									1060.55	0.012141	15894.8	2004.11	AIDAMTPIGR
									1755.84	-0.008695	628.532	237.534	ELEAFAAFASDLDAASK
									1389.72	-0.003189	1005.32	347.452	TAVCVDTILNQR
									894.468	0.032353	379.433	50.5177	LDLSQYR
									1389.72	0.029104	2547.44	253.765	TAVCVDTILNQR
									1758.95	0.008792	1181.69	123.384	RTGEVLSVPVGDGFLGR
									894.468	-0.026022	3314.89	68.5161	LDLSQYR
									1389.72	0.021141	3844.76	147.606	TAVCVDTILNQR
									814.478	0.003079	4906.19	295.874	QLIIGDR
									894.468	-0.003685	3835.3	324.074	LDLSQYR
									1037.54	0.002128	2176.07	148.052	CVYVAIGQK
									1044.55	0.006564	1342.65	103.128	AIDAMTPIGR
									1077.57	0.033267	310.224	83.5157	AMKEVAGSLR
									1389.72	0.014283	6761.45	778.631	TAVCVDTILNQR
									2631.29	0.036689	256.715	61.1781	LDLSQYRELEAFAAFASDLDAASK
									814.478	0.005446	2670.38	421.027	QLIIGDR
									894.468	-0.008679	3256.45	715.045	LDLSQYR
									942.573	0.011425	9468.74	823.676	QLIIGDRK
									1060.55	0.002222	5425.03	575.08	AIDAMTPIGR
									1389.72	-0.002815	4669.94	764.507	TAVCVDTILNQR
									814.478	-0.003232	2071.04	389.473	QLIIGDR
									894.468	-0.001755	9768.01	868.235	LDLSQYR
									942.573	-0.005052	2398.76	277.364	QLIIGDRK
									1060.55	-0.001375	5132.86	715.656	AIDAMTPIGR
									1077.57	0.023016	990.855	71.1438	AMKEVAGSLR
									1389.72	-0.013229	6417.25	757.96	TAVCVDTILNQR
									814.478	-0.024608	1926.05	178.059	QLIIGDR
									894.468	-0.011378	4092.22	308.884	LDLSQYR
									1060.55	-0.009122	8780.35	482.604	AIDAMTPIGR
									1389.72	0.013563	4023.92	283.732	TAVCVDTILNQR
									894.468	-0.001304	629.177	134.026	LDLSQYR
									1289.66	-0.02368	8530.28	2223.4	ASEEEILTEIR
121637239	AtpD	2917.93	53.1752	4.71387	0.465	16.5328	555599	128922																										121637239
									856.511	0.021817	13458.5	3549.96	QLVNRAR
									989.578	0.011962	3598.46	1040.89	IALFGGAGVGK
									1174.68	-0.001658	906.222	241.167	VVDLLTPYVR
									1174.68	0.000102	23758.1	7907.52	VVDLLTPYVR
									1216.67	-0.003645	14757.2	6529.55	TVLIQEMINR
									1397.68	0.025881	20199.9	6240.98	NFGGTSVFAGVGER
									1465.76	0.036214	10306	3974.06	FTQAGSEVSTLLGR
									1921.97	-0.023413	32939.4	16744.1	DEQGQDVLLFIDNIFR
									2322.07	-0.002307	3511.25	2054.7	MPSAVGYQPTLADEMGELQER
									2322.07	0.022926	1709.03	990.678	MPSAVGYQPTLADEMGELQER
									2338.07	0.044252	176.621	104.794	MPSAVGYQPTLADEMGELQER
									2739.44	0.003315	2420.68	1061.84	DLQDIIAILGIDELSEEDKQLVNR
									3030.6	0.019008	2647.54	1044.74	YKDLQDIIAILGIDELSEEDKQLVNR
									3755.77	0.044715	309.208	406.743	SITSMQAVYVPADDYTDPAPATTFAHLDATTELSR
									820.504	0.020383	656.608	72.5158	ILQRYK
									856.511	-0.004324	961.054	188.021	QLVNRAR
									1216.67	0.021611	8468.71	1209.12	TVLIQEMINR
									1397.68	0.042682	12147.1	1746.15	NFGGTSVFAGVGER
									1465.76	0.040931	18276.9	2613.83	FTQAGSEVSTLLGR
									1921.97	-0.029823	12446.5	4682.09	DEQGQDVLLFIDNIFR
									1021.52	-0.015458	69720.7	15681.8	TEMLETGLK
									1037.52	0.033784	230.521	71.5495	TEMLETGLK
									1216.67	-0.013598	1587.98	447.396	TVLIQEMINR
									1397.68	0.042852	8067.68	1523.03	NFGGTSVFAGVGER
									1465.76	0.004425	447.344	169.032	FTQAGSEVSTLLGR
									1397.68	0.02318	2214.19	229.877	NFGGTSVFAGVGER
									1465.76	0.004337	617.27	123.124	FTQAGSEVSTLLGR
									1921.97	-0.024745	6068.6	1487.02	DEQGQDVLLFIDNIFR
									1174.68	0.027126	10700.9	826.644	VVDLLTPYVR
									1397.68	0.010056	6667.09	885.12	NFGGTSVFAGVGER
									1465.76	0.001533	2088.93	460.436	FTQAGSEVSTLLGR
									1921.97	0.008689	21090.4	7383.91	DEQGQDVLLFIDNIFR
									2322.07	0.048783	537.047	124.097	MPSAVGYQPTLADEMGELQER
									1216.67	0.015916	4468.67	424.593	TVLIQEMINR
									1397.68	-0.044802	584.764	79.9016	NFGGTSVFAGVGER
									1921.97	0.050093	15846.2	1753.06	DEQGQDVLLFIDNIFR
									814.478	0.011748	941.578	95.7358	VAQEVIR
									1216.67	-0.003982	3682.07	489.199	TVLIQEMINR
									1397.68	0.010671	1332.87	140.497	NFGGTSVFAGVGER
									1465.76	0.01151	2172.72	196.162	FTQAGSEVSTLLGR
									814.478	0.013755	23580.3	2304.8	VAQEVIR
									916.546	0.021417	582.846	51.6498	KAESLGAKL
									989.578	-0.001727	4141.82	909.795	IALFGGAGVGK
									1111.54	0.041481	1149.88	127.053	FEHWSIHR
									1174.68	0.014662	12560	2472.93	VVDLLTPYVR
									1216.67	-0.010118	2241.38	461.472	TVLIQEMINR
									1397.68	-0.001508	27819.6	4315.58	NFGGTSVFAGVGER
									1465.76	0.005368	8544.61	1239.32	FTQAGSEVSTLLGR
									1749.81	0.003995	6855.31	894.92	DTALVFGQMDEPPGTR
									2322.07	0.027725	2373.72	586.758	MPSAVGYQPTLADEMGELQER
									2338.07	0.010367	552.807	167.148	MPSAVGYQPTLADEMGELQER
									989.578	-0.014516	404.636	98.0825	IALFGGAGVGK
									1037.52	0.020834	2888.78	291.629	TEMLETGLK
									1111.54	0.017326	2164.04	159.427	FEHWSIHR
									1397.68	-0.009927	3096.41	1883.53	NFGGTSVFAGVGER
									1465.76	-0.008283	2148.27	1373.3	FTQAGSEVSTLLGR
									1749.81	-0.008869	866.729	552.337	DTALVFGQMDEPPGTR
									1921.97	-0.00566	605.031	200.253	DEQGQDVLLFIDNIFR
									2354.06	-0.027556	118.855	102.449	MPSAVGYQPTLADEMGELQER
									1397.68	-0.006496	992.415	431.1	NFGGTSVFAGVGER
									814.478	0.010913	25582.8	2415.76	VAQEVIR
									1397.68	0.03158	1734.66	171.871	NFGGTSVFAGVGER
									1397.68	0.021569	1989.97	146.582	NFGGTSVFAGVGER
									714.451	-0.033221	10192.8	274.935	LLELAR
									1183.68	0.048499	2878.35	95.807	LVLEGQAAVQR
									2217.29	-0.044541	4656.42	484.663	LILMAIALICAAAVFSAIALR
									814.478	-0.032236	7901.2	130.814	VAQEVIR
									1174.68	-0.01772	1752.66	175.66	VVDLLTPYVR
									1216.67	0.00278	1061.09	127.572	TVLIQEMINR
									1397.68	0.011484	796.09	168.439	NFGGTSVFAGVGER
									1465.76	0.025366	806.071	151.734	FTQAGSEVSTLLGR
									1174.68	0.015076	1713.12	314.761	VVDLLTPYVR
									1216.67	0.004174	360.788	58.022	TVLIQEMINR
									1397.68	0.016506	443.796	239.294	NFGGTSVFAGVGER
									1465.76	0.034497	1066.35	207.515	FTQAGSEVSTLLGR
									1921.97	0.039549	4509.5	1228.09	DEQGQDVLLFIDNIFR
									1174.68	-0.000133	731.38	182.025	VVDLLTPYVR
									1216.67	-0.016408	372.128	54.1441	TVLIQEMINR
									1397.68	0.004718	1714.18	224.725	NFGGTSVFAGVGER
									1465.76	0.010876	1184.71	292.504	FTQAGSEVSTLLGR
									1921.97	0.010538	2467.62	343.808	DEQGQDVLLFIDNIFR
									1216.67	-0.007331	1121.96	269.079	TVLIQEMINR
									1312.69	-0.057991	406.312	82.079	KPPAFEELEPR
									1397.68	-0.010841	4686.55	881.018	NFGGTSVFAGVGER
									1465.76	0.003469	1712.57	407.351	FTQAGSEVSTLLGR
									1921.97	-0.008928	4480.48	954.497	DEQGQDVLLFIDNIFR
									1174.68	0.003054	10540.4	2555.87	VVDLLTPYVR
									1397.68	0.003384	3771.76	1039.65	NFGGTSVFAGVGER
									1465.76	0.000122	3334.95	801.45	FTQAGSEVSTLLGR
									1921.97	0.003837	3732.76	540.098	DEQGQDVLLFIDNIFR
									1556.89	-0.067699	1212.53	212.007	TVLIQEMINRIAR
									1921.97	-0.029655	272.657	71.4682	DEQGQDVLLFIDNIFR
121637236	AtpH	285.95	48.8331	5.27863	0.184	23.3835	97651.5	13764.2																										121637236
									1226.61	-0.023799	4639.86	2051.82	ALEDAKSEAHR
									1226.61	0.054642	4042.11	275.967	ALEDAKSEAHR
									1332.68	0.013562	2733.9	240.75	YLTVPAEDATPR
									817.478	0.013295	7060.73	695.908	LTEVLSR
									900.567	0.000492	1121.27	534.064	FIVPLVGR
									743.441	-0.00681	663.568	128.898	QVDLIR
									817.478	-0.008758	6417.16	913.006	LTEVLSR
									817.478	-0.00678	3255.32	452.036	LTEVLSR
									1026.56	-0.025426	2698.62	289.157	LAAAEARLPD
									743.441	0.007976	1399.35	169.617	QVDLIR
									817.478	0.013011	7141.45	341.35	LTEVLSR
									701.394	-0.033837	2084.83	315.842	LAAAEAR
									817.478	-0.030565	2126.27	374.782	LTEVLSR
									1226.61	-0.036938	4026.37	522.333	ALEDAKSEAHR
									1226.61	-0.051139	13482.6	1308.7	ALEDAKSEAHR
									817.478	0.008179	3107.19	255.415	LTEVLSR
									1226.61	-0.032428	3442.19	873.655	ALEDAKSEAHR
									1226.61	-0.021358	1228.08	62.0529	ALEDAKSEAHR
									2042.06	0.038187	2603.5	312.114	GEIVAQVGAAAELSDAQRTR
									1026.56	0.004585	2379.24	82.2859	LAAAEARLPD
									817.478	0.00228	3522.09	442.69	LTEVLSR
									900.567	0.000853	923.981	202.113	FIVPLVGR
									817.478	-0.00464	4229.97	387.483	LTEVLSR
									817.478	-0.009778	653.72	114.048	LTEVLSR
									900.567	0.0005	9143.05	2126.98	FIVPLVGR
									817.478	-0.014381	1355.44	81.6127	LTEVLSR
									985.59	-0.027559	1115.69	97.7419	AQLTRQLR
									1226.61	-0.03554	1053.95	111.815	ALEDAKSEAHR
121637356	LipO	36.07	46.0969	10.5897	0.0857	20.8782	6535	1919.11																										121637356
									1034.57	0.024741	353.304	93.9348	RGDFGGLKGK
									1114.61	0.026229	478.465	144.361	ANLADIWRR
									1158.64	0.028721	4483.54	1552.09	NLPLRTAMAR
									931.522	0.000505	1219.69	128.725	RKFSTHR
121637238	AtpG	592.997	33.9264	5.26061	0.213	10.2697	136854	15846.3																										121637238
									988.542	0.017063	4914.72	1487.04	AQELIATSR
									1002.56	-0.000568	10531.8	2412.66	AGVLVVSSDR
									1158.66	0.01093	4483.54	1552.09	RAGVLVVSSDR
									1492.73	-0.00868	1040.94	143.399	AMKSATDNADDLIK
									1002.56	0.008677	725.635	107.301	AGVLVVSSDR
									1174.64	0.040111	1213.28	204.406	ALTLMANRER
									1002.56	-0.047065	813.681	165.543	AGVLVVSSDR
									1552.81	-0.014794	1234.18	155.222	LESARPYAFEITR
									1002.56	0.010646	642.643	119.62	AGVLVVSSDR
									959.6	-0.025369	2657.35	424.935	IRSAGSIKK
									1002.56	-0.001556	544.305	136.954	AGVLVVSSDR
									988.542	0.037021	9197.09	782.115	AQELIATSR
									1002.56	0.033823	30763.3	2995.26	AGVLVVSSDR
									1158.66	0.044604	16199	1402.13	RAGVLVVSSDR
									1162.56	0.045523	422.901	47.7635	SATDNADDLIK
									988.542	0.007164	11580.1	852.426	AQELIATSR
									1002.56	0.015805	11632	1253.31	AGVLVVSSDR
									1158.66	-9.9e-05	2288.74	226.831	RAGVLVVSSDR
									1162.56	0.020397	997.792	108.43	SATDNADDLIK
									889.492	-0.002885	1994.82	75.3288	ALTLMANR
									1174.64	0.029262	1752.66	175.66	ALTLMANRER
									988.542	-0.017255	1692.99	184.182	AQELIATSR
									1002.56	-0.009594	1243.18	95.9319	AGVLVVSSDR
									988.542	-0.003778	1456.89	100.669	AQELIATSR
									1002.56	0.028355	5821	146.052	AGVLVVSSDR
									1002.56	-0.014305	403.194	76.955	AGVLVVSSDR
									1002.56	0.010212	10606.7	414.088	AGVLVVSSDR
121637233	AtpB	43.04	27.5059	6.13617	0.128	22.1251	7040.47	981.722																										121637233
									820.504	0.020352	656.608	72.5158	GIVGHPIK
									820.504	0.009593	1451.89	293.815	GIVGHPIK
									2624.38	0.070136	1248.98	325.099	AKVTSTDVPGGVQLFFEAITIQMR
									820.504	-0.028964	1715.52	57.3433	GIVGHPIK
									820.504	0.013938	343.045	94.3493	GIVGHPIK
									820.504	0.007336	1160.59	84.6355	GIVGHPIK
									820.504	0.005584	463.836	53.964	GIVGHPIK
121637235	AtpF	115.66	18.6498	5.11	0.398	35.5183	4820.25	989.158																										121637235
									1216.64	0.057311	407.626	98.4205	VQASSLRDNAR
									1301.66	0.03511	734.14	203.55	AHVGTMSATLASR
									1085.64	-0.03444	447.676	88.1528	KVIEDARVR
									1287.72	-0.015469	771.235	287.332	VLRERDAMVAK
									1287.73	-0.019468	634.452	161.818	ILGVDLTASAATR
									1371.73	-0.031478	1825.12	149.886	RERDAVELDLR
121637240	AtpC	43.53	13.2496	4.55	0.471	22.7102	6365.9	1112.87																										121637240
									1540.83	0.004512	367.108	128.498	NIWSGTAKFLFTR
									2061.13	0.028579	311.396	92.4323	HIPLVAQLVDDAMVRVER
									1230.64	0.002328	2069.91	427.339	VEREGEKDLR
									1672.8	0.010551	594.841	156.717	QDSESDDPRIAARGR
									1139.72	0.062234	3022.64	307.885	IAARGRARLR
121637234	AtpE	24.67	8.06	4.78	0.494	16.7158	2402.55	266.951																										121637234
									785.39	-0.016323	822.652	135.157	QPEAQGR
									3698.01	0.0033	1579.9	131.794	LFTPFFITVGLVEAAYFINLAFMALFVFATPVK
121638815	PpsC	59.5587	231.22	4.92342	0.053	29.5017	34111.3	6068.51																										121638815
									1015.56	0.021341	1433.75	135.453	LPASARTGSR
									1029.55	0.01735	814.462	87.0626	LMASGKHTGK
									1114.62	-0.054424	1110.76	224.958	SGQRRGGGAIR
									1797.99	-0.045719	1012.67	260.229	VLIHSATGGVGMAAVSIAK
									1758.88	0.042588	10990.9	1914.34	IEVITGDITEPDTAER
									1758.88	0.077404	10483.6	2609.77	IEVITGDITEPDTAER
									1781.94	0.015051	1284.72	153.269	IAADGIDWPTTGRPRR
									2461.21	-0.047606	584.044	137.04	ESDMALVGGTNLLLSPGPSIACSR
									942.562	-0.031209	6396.39	546.393	GEGAAVVVLK
121638813	PpsA	132.557	199.694	5.021	0.0725	22.6813	88084	17308.7																										121638813
									785.488	0.017297	22948.7	8049.9	IIAAELR
									899.553	-0.023086	592.594	84.5855	RRIDAIR
									1222.65	0.019306	993.047	341.695	GVHESVAPSALR
									1375.71	-0.044477	12218.4	1730.36	FEQPIFADRPR
									1827.95	0.019369	523.131	196.266	HWITTKYPAGSVGSAPR
									785.488	0.019591	7220.74	1839.3	IIAAELR
									899.553	-0.009422	2925.08	206.302	RRIDAIR
									786.483	-0.005707	633.693	111.22	ALGTVLGR
									1098.54	0.039395	4707.96	634.161	IESAPPEAER
									785.488	-0.028723	3012.92	105.211	IIAAELR
									1827.95	-0.037716	3331.71	134.055	HWITTKYPAGSVGSAPR
									785.488	-0.021652	1788.58	243.076	IIAAELR
									1085.59	0.020264	928.67	93.4421	EDVQALLAAR
									785.488	-0.023281	2112.8	169.54	IIAAELR
									1105.55	0.01466	360.028	54.0324	TGSISGEADLR
									1403.69	0.044254	523.948	86.6059	GVTVEAVAADVGCR
									1827.95	-0.019156	912.374	260.542	HWITTKYPAGSVGSAPR
									1187.66	-0.0215	9519.57	1265.12	IDAIRALEMR
									1756.88	-0.031721	2225.32	310.438	SNGLMAPNPAAQMAVLR
									785.488	-0.019159	2091.72	160.45	IIAAELR
									1187.66	-0.011161	7189.46	914.914	IDAIRALEMR
									2683.41	-0.125282	1323.53	317.503	ANGQPPERAHRDLIPDLAELLAMR
121639712	EmbB	40.51	118.136	10.1408	0.0255009	29.517	20577.3	5988.43																				121639712
									894.457	0.018039	12952.6	4924.37	ITPDYSAK
									928.532	0.021372	488.441	144.645	GAGEGRLIR
									929.487	0.038306	866.062	247.91	MPADAVAVR
									1144.61	-0.03323	6270.2	671.501	AKMPADAVAVR
121639710	EmbC	59.8333	117.827	10.4182	0.0630713	32.399	25092.7	3350.12																										121639710
									812.426	0.004168	5153.73	253.398	ATEAAPPR
									1041.59	-0.00264	1936.68	223.779	AGVQVPAMLR
									1957.1	-0.095747	1093.93	209.805	APLLVVTAAGRFDSREVR
									812.426	0.031149	2482.82	448.187	ATEAAPPR
									827.51	0.02114	1787.21	345.182	RAVGPSLK
									1267.72	-0.02799	2737.16	305.587	KGRIPGTAAGPSR
									759.436	0.011055	4635.35	947.08	LPSTSVR
									1706.88	0.084277	552.818	218.474	AGVQVPAMLRSGWYR
									812.426	0.033936	4713.01	398.63	ATEAAPPR
121639711	EmbA	39.95	117.415	10.1241	0.0356	30.7553	8494.2	1498.93																										121639711
									1219.64	-0.036168	2133.52	618.006	ANQDTVVVAFR
									2004.19	-0.007482	5263.62	760.945	PEPLIALGVLVTWVLVER
									1150.52	0.003041	1097.06	119.976	MDYAGHTEVK
121638621	BCG_2759c	98.48	29.0575	12.0487	0.1222	31.9759	33066.9	6864.65																										121638621
									797.452	-0.002671	4260.57	1372.97	SEPLPVR
									870.504	0.029566	3197.15	510.012	ISVAIDPR
									1026.57	-0.030009	1717.46	336.821	AGQRRPWR
									870.504	-0.028313	1672.48	411.474	ISVAIDPR
									1026.57	0.049138	1140.03	269.846	AGQRRPWR
									1072.55	0.029444	4701.73	1308.32	GAMLPADEIR
									1026.57	-0.038014	2698.62	289.157	AGQRRPWR
									870.504	0.042053	3080.58	466.056	ISVAIDPR
									870.504	-0.043274	3084.66	714.899	ISVAIDPR
									870.504	-0.007358	5285.72	926.182	ISVAIDPR				3.93701
									1026.57	0.046393	2227.89	258.905	AGQRRPWR				12.2047
121637569	Pks7	154.54	221.748	5.295	0.0809	25.449	87230	18944.7																										121637569
									1166.62	-0.042994	2000.29	196.96	VELPTYAFAR
									1541.82	-0.018527	1029.62	312.203	SLFDHRAVVVGADR
									1758.83	-0.043649	6162.19	682.528	GWDVAGLFDPDPDAVGK
									1917.08	-0.050685	699.807	141.335	GAVPVELADPQGLPVLSVR
									972.584	0.008086	6562.52	720.172	VITAALASAR
									1166.62	0.011151	4510.52	613.529	VELPTYAFAR
									1541.82	0.000599	1450.59	206.721	SLFDHRAVVVGADR
									972.584	-0.018766	1418.91	373.871	VITAALASAR
									1166.62	0.057962	18716.2	6333.01	VELPTYAFAR
									1541.82	-0.00504	3052.66	492.565	SLFDHRAVVVGADR
									977.483	0.009996	654.279	94.4628	ALSADGRCK
									1166.62	0.054541	2016.25	232.233	VELPTYAFAR
									2344.19	-0.039649	319.977	98.2391	ENRDLLARTTEPVAVVGMGCR
									943.543	0.005154	1184.39	152.174	QNERLKR
									1608.79	0.074023	613.006	52.1529	IDAADTAVSMSGLVSR
									972.584	-0.012107	1743.3	246.64	VITAALASAR
									1541.82	4.5e-05	462.174	188.493	SLFDHRAVVVGADR
									1917.08	-0.032849	882.465	121.923	GAVPVELADPQGLPVLSVR
									1166.62	0.001506	2556.78	362.227	VELPTYAFAR
									1541.82	-0.006242	1109.46	194.997	SLFDHRAVVVGADR
									2347.2	0.007363	822.086	82.924	SRGLAGLSVAWGLWEQASAMTR
									1189.58	0.053279	1379.54	190.235	AFDLVEAGPDR
									1541.82	-0.021449	1516.11	295.637	SLFDHRAVVVGADR
									1641.92	-0.058037	804.464	215.389	ELTDLVISNAAAVLGR
									2363.19	0.04624	2102.06	427.509	SRGLAGLSVAWGLWEQASAMTR
									1166.62	0.036324	21475.3	5390.52	VELPTYAFAR
									1541.82	-0.006971	1427.41	431.758	SLFDHRAVVVGADR
									2347.2	0.023276	557.654	94.3063	SRGLAGLSVAWGLWEQASAMTR
121637570	Pks8	41.55	167.467	5.20685	0.045	24.0822	20502	2736.18																										121637570
									714.437	-0.031048	10943.4	1435.74	QRALAR
									1557.8	0.045803	243.828	63.0198	AMFEHRAVVVGADR
									1966.02	-0.01572	4671.66	290.103	FIEMGKTEFGTPRSLPR
									1557.8	0.063192	428.631	107.726	AMFEHRAVVVGADR
									1557.8	0.038997	249.355	67.6167	AMFEHRAVVVGADR
									1260.67	-0.004579	474.242	65.5414	TEFGTPRSLPR
									2486.32	0.009479	845.343	208.348	QRYWLPPTSAGSADISGVGLLAAR
									1260.67	-0.028634	1326.39	302.408	TEFGTPRSLPR
									1393.76	-0.002969	971.676	90.9556	RIELPTYAFQR
									2486.32	0.030622	347.497	104.721	QRYWLPPTSAGSADISGVGLLAAR
121636264	DnaK	202.476	66.7904	4.69957	0.2672	23.3673	31063.7	5567.39																										121636264
									973.539	0.018339	3410.72	360.969	MPAVTDLVK
									973.531	0.014396	1856.75	246.116	ITQDLLDR
									1062.59	-0.00367	873.512	287.518	TTPSIVAFAR
									1102.61	0.031773	1005.01	90.7771	AALGGSDISAIK
									2998.53	-0.095964	226.478	102.839	AVGIDLGTTNSVVSVLEGGDPVVVANSEGSR
									1062.59	-0.049756	1327.64	447.328	TTPSIVAFAR
									1567.88	0.011896	1340.58	220.194	LLGSFELTGIPPAPR
									2027.08	-0.029526	1606	383.279	MPAVTDLVKELTGGKEPNK
									2613.21	0.005262	325.373	346.333	SETFTTADDNQPSVQIQVYQGER
									973.531	-0.008988	4497.11	338.188	ITQDLLDR
									1751.88	0.050036	2139.94	359.708	GTSGIDLTKDKMAMQR
									2027.08	-0.046335	177.833	63.2065	MPAVTDLVKELTGGKEPNK
									1062.59	-0.010573	1884.36	132.754	TTPSIVAFAR
									1062.59	-0.0154	1765.73	196.191	TTPSIVAFAR
									2465.32	-0.070804	974.498	211.216	NGEVLVGQPAKNQAVTNVDRTVR
									1090.51	-0.014249	1723.84	401.183	EQREAEGGSK
									1567.88	0.0002	1084.28	385.832	LLGSFELTGIPPAPR
									2465.32	-0.04148	441.42	119.763	NGEVLVGQPAKNQAVTNVDRTVR
									2613.21	-0.001224	4402.62	873.995	SETFTTADDNQPSVQIQVYQGER
121636354	GroEL2	82.7166	56.6921	4.69846	0.113	19.8206	82641.5	11979.7																										121636354
									827.535	-0.01131	1011.84	271.735	LAGGVAVIK
									827.535	-0.011795	10901.5	1986.18	LAGGVAVIK
									1397.67	0.050786	8067.68	1523.03	MAKTIAYDEEAR
									827.535	-0.004022	1787.21	345.182	LAGGVAVIK
									1029.61	-0.017007	14856	1154.63	RGIEKAVEK
									1397.67	0.031114	2214.19	229.877	MAKTIAYDEEAR
									1397.67	0.01799	6667.09	885.12	MAKTIAYDEEAR
									827.535	-0.007915	5064.76	1455.07	LAGGVAVIK
									1029.61	-0.04096	5793.01	463.052	RGIEKAVEK
									1029.61	-0.018798	13497.8	431.579	RGIEKAVEK
									1273.67	0.037815	342.242	83.0465	AGAATEVELKER
									1397.67	-0.002907	4686.55	881.018	MAKTIAYDEEAR
									1397.67	0.011318	3771.76	1039.65	MAKTIAYDEEAR
									1397.67	0.012652	1714.18	224.725	MAKTIAYDEEAR
									1397.67	0.019418	796.09	168.439	MAKTIAYDEEAR
									1397.67	0.02444	443.796	239.294	MAKTIAYDEEAR
									2295.08	0.055644	1025.72	598.029	VAQIRQEIENSDSDYDREK
121639342	GroEL1	61.98	55.8435	4.83886	0.0946	23.3191	41677.7	11696.7																										121639342
									827.535	-0.01131	1011.84	271.735	LAGGVAVIK
									827.535	-0.011795	10901.5	1986.18	LAGGVAVIK
									827.535	-0.004022	1787.21	345.182	LAGGVAVIK
									960.536	-0.006607	2658.5	334.896	VGAATETALK
									702.414	-0.016408	389.572	77.4517	ALTELR
									827.535	-0.007915	5064.76	1455.07	LAGGVAVIK
									1074.59	-0.038256	464.199	66.573	SAVLNASSVAR
									1074.59	-0.008929	871.677	85.0348	SAVLNASSVAR
									1551.75	0.031663	228.811	77.2455	AMEVGMDKLADTVR
									1551.75	0.055806	865.817	269.464	AMEVGMDKLADTVR
									1567.75	-0.019466	15460.9	6159.59	AMEVGMDKLADTVR
									1707.85	0.01992	430.375	127.598	RAMEVGMDKLADTVR
									2191.12	-0.078161	1542.5	440.676	AMEVGMDKLADTVRVTLGPR
121638252	DnaJ2	31.23	41.0337	6.24337	0.1021	25.6013	2885.62	410.513																										121638252
									973.506	0.035769	775.218	76.6869	DREVAEVR
									1762.75	0.029967	897.872	121.818	GTNGDSVPIPCDTCGGR
									1556.85	-0.028011	1212.53	212.007	GDLHVHVEVVVPTR
121637815	FurA	23.78	16.5251	5.45672	0.1533	20.7822	15675.4	2949.77																										121637815
									914.505	-0.020521	1551.61	458.854	IQPSGSVAR
									914.505	0.010061	3663.86	255.626	IQPSGSVAR
									1551.76	0.040133	10459.9	2235.29	SSVSSIPDYAEQLR
121636114	MmpL11	34.2833	104.064	10.1433	0.0248447	32.5206	7931.25	1017.63																										121636114
									1176.64	0.051905	601.235	191.994	ALDQVQLAYR
									865.453	0.018455	3679.02	318.085	YREELR
									1045.6	0.028943	3650.99	507.548	MRLSRNLR
121636116	BCG_0241c	20.18	45.8873	10.291	0.0632	21.9602	11083.7	1199.84
									896.542	0.005213	1858.68	284.272	QRVGALPR
									1372.72	-0.050793	1487.86	137.341	HVSHDAPARNLR
									894.483	-0.005771	7737.13	778.232	AWVSLYR
121636113	BCG_0238c	44.45	18.516	7.75103	0.0898	28.2854	9117.56	1594.68																										121636113
									742.493	-0.02442	7454.48	1420.23	IAAALKR
									955.459	-0.016835	1663.08	174.448	THLDANER
121636626	RplB	100.45	30.6152	11.9409	0.293	25.129	23988.6	2685.48																										121636626
									1408.72	-0.00475	1137.83	144.61	RGASVSDFAEITR
									960.474	0.034444	2235.6	473.627	NDKDGVNAK
									1243.64	-0.04115	2381.68	658.594	RAYRMIDFR
									919.5	0.010437	3086.03	258.369	YKPTTPGR
									1243.64	-0.005174	3842.1	92.9016	RAYRMIDFR
									1243.64	-0.006323	4150.81	291.071	RAYRMIDFR
									755.452	0.033229	486.23	83.5337	ITTRHK
									1213.6	0.021626	740.548	51.1062	VAHIEYDPNR
									1252.62	-0.004895	635.761	51.4429	GASVSDFAEITR
									1191.67	-0.032116	864.259	151.258	ITTRHKGGGHK
									1213.6	0.005699	590.022	72.464	VAHIEYDPNR
									1252.62	0.007337	413.746	63.1915	GASVSDFAEITR
									2145.03	-0.018479	267.154	51.0747	GVVMNPVDHPHGGGEGKTSGGR
									755.452	0.028853	863.14	60.4577	ITTRHK
									1191.67	-0.024975	2293.72	181.782	ITTRHKGGGHK
121639378	RpsD	95.47	23.4615	10.3267	0.095	16.2643	7605.55	1000.22																										121639378
									1104.65	0.003399	204.151	87.8268	VLIHQLPER
									1164.6	-0.026523	7401.4	912.396	RPYPPGQHGR
121636643	RpsE	24.6733	22.9313	10.7444	0.132	17.9793	6518.9	1183.28																										121636643
									1794.01	-0.040071	471.904	201.129	GLPIEDVAPAGMLKARR
									1794.01	-0.038716	760.728	235.791	GLPIEDVAPAGMLKARR
									1281.73	-0.001959	1799.23	142.918	LLQRPEEVAAR
									1582.86	0.028516	3487.04	603.44	RGLPIEDVAPAGMLK
121636638	RplE	73.79	21.0062	10.5247	0.193	29.2461	41473.5	12964.4																										121636638
									816.469	0.018019	671.072	213.409	VTLRGDR
									870.541	0.008137	5141.94	1649.24	LTSIALPR
									996.461	0.000398	1290.88	341.587	MWEFLDR
									1329.73	0.056467	2839.54	565.66	EGMPVGVRVTLR
									870.541	-0.006811	3197.15	510.012	LTSIALPR
									1329.73	0.060022	18524.5	8734.11	EGMPVGVRVTLR
									740.478	-0.028672	9808.37	950.381	VQPRLK
121636628	RplV	162.573	20.3683	12.2368	0.442	29.1134	57518.2	12015.8																										121636628
									844.489	-0.017813	897.131	131.834	APASSGVKK
									1088.59	0.05101	5504.32	1488.05	SVSDALDILR
									1088.59	0.029651	4192.93	2068.88	SVSDALDILR
									1088.59	0.034178	13057.3	1849.34	SVSDALDILR
									1088.59	0.041005	3422.12	551.946	SVSDALDILR
									1080.48	0.000701	126.402	55.8369	ASETSAAKGGSD
									1088.59	0.038559	879.034	231.571	SVSDALDILR
									805.443	-0.000919	5893.21	194.36	AQGRAFR
									1088.59	0.044777	1408.62	315.987	SVSDALDILR
									1088.59	0.050782	2496.39	519.576	SVSDALDILR
									1088.59	0.042079	942.313	233.698	SVSDALDILR
									805.443	-0.007443	457.378	68.277	AQGRAFR
									1088.59	0.032774	615	145.25	SVSDALDILR
									1183.72	-0.014501	8134.5	2210.44	VGATAPAKKAAAK
									870.552	-0.026452	1490	115.03	RVIDLVR
									1088.59	0.027413	348.463	82.7502	SVSDALDILR
									1088.59	0.038729	639.386	80.1998	SVSDALDILR
									1263.67	0.02611	1221.92	273.228	ATEYPSAVAKAR
									1923.04	-0.030319	5791.74	1399.57	TSHITVVVESRPAKDQR
121639364	RplM	22.52	0	10.4125	0.17	28.1617	2776	593.733																										121639364
									1760.95	0.032892	688.433	296.774	VAISGDKLQHKMVYR
									1112.66	0.039096	2087.56	296.96	AILGMLPKNR
121636642	RplR	133.98	13.1762	12.1021	0.467	33.8397	36886.6	5588.89																										121636642
									1518.79	0.071607	237.906	82.8402	IAALADAARENGLSF
									2229.23	-0.102385	933.592	705.96	VGQLIAERAKAAGIDTVVFDR
									1478.79	0.046621	13087.4	3488.98	MAQSVSATRRISR
									871.5	0.007045	738.642	154.712	IAALADAAR
									885.515	0.009772	371.936	71.5117	VGQLIAER
									937.569	-0.01447	306.725	73.1462	LVVHRSAR
									871.5	-0.002715	7461.73	477.003	IAALADAAR
									871.5	0.031952	3946.21	138.991	IAALADAAR
									885.515	0.01191	9802.42	395.74	VGQLIAER
121639242	SdhA	1062.3	65.2408	5.64951	0.3678	15.1426	127742	28250.2																										121639242
									887.458	0.037423	2015.14	98.7566	LLNGEGER
									1202.69	-0.037764	407.797	100.213	LDFKPVVQTR
									2647.37	0.047614	515.287	320.412	LLNGEGERFMERYAPTIVDLAPR
									852.385	0.003818	5585.85	783.503	MGMPFNR
									868.38	0.000218	1110.48	156.865	MGMPFNR
									1042.52	0.001441	21993.7	7051.94	DYVYIDVR
									1061.56	-0.001268	4868.08	1135.61	LPDITEFAR
									1132.6	0.008071	5930.85	1397.32	SMVLEVLEGR
									1215.67	-0.004617	6611.46	993.93	YAPTIVDLAPR
									1364.7	0.002602	4636.95	900.109	YDVVIVGAGGAGMR
									1380.69	0.004636	1659.37	275.518	YDVVIVGAGGAGMR
									1518.83	-0.007726	7730.56	2134.28	LGTNSLLDINVFGR
									1621.78	0.001882	535.365	160.001	GALQQSMDNNAAVFR
									1859.96	-0.032468	3474.93	513.713	TTSNAHTLTGDGIGIVFR
									3147.63	0.038777	4621.88	2463.75	GLPLEDMEFHQFHPTGLAGLGILISEAVR
									3163.62	0.040152	414.311	176.829	GLPLEDMEFHQFHPTGLAGLGILISEAVR
									887.458	0.002983	754.63	214.434	LLNGEGER
									2116.1	0.034969	1917.03	250.987	YDVVIVGAGGAGMRAAVEAGPR
									1035.58	-0.0418	734.271	62.6682	DHGKAPVRR
									1565.83	-0.029259	8486.77	811.779	GAGPLKDYVYIDVR
									2045.01	0.021672	2056.65	319.634	HTMAYKEIGADKEGPELR
									2647.37	0.03753	756.346	205.12	LLNGEGERFMERYAPTIVDLAPR
									1042.52	0.012084	2676.17	424.856	DYVYIDVR
									1215.67	-0.01958	565.598	106.633	YAPTIVDLAPR
									1518.83	-0.018523	2191.33	522.901	LGTNSLLDINVFGR
									1565.83	-0.049912	2207.06	256.819	GAGPLKDYVYIDVR
									1042.52	0.009282	7347.39	486.202	DYVYIDVR
									1061.56	-0.001426	2328.27	663.261	LPDITEFAR
									1132.6	-0.002694	403.957	193.421	SMVLEVLEGR
									1148.6	0.000627	526.522	125.881	SMVLEVLEGR
									1215.67	-0.00127	3494.66	767.279	YAPTIVDLAPR
									1267.64	0.021652	1813.27	138.382	RFGGHTRDHGK
									1313.67	0.006269	1024.75	79.1585	EIGADKEGPELR
									1394.78	0.026853	3824.06	161.888	QALTDIHALKER
									1518.83	-8.2e-05	9647.33	3545.93	LGTNSLLDINVFGR
									1637.77	-0.016699	1245.47	112.413	GALQQSMDNNAAVFR
									1859.96	0.008586	1628.36	137.807	TTSNAHTLTGDGIGIVFR
121639243	SdhB	211.54	30.0141	8.93227	0.1255	15.3553	17622.3	3345.39																										121639243
									784.399	-0.003512	7378.75	1631.33	FIFDSR
									943.467	-0.0208	3340.94	628.953	VPCLPSDR
									1428.75	-0.0202	1314.6	422.391	LDILNEVDGVWR
									784.399	-0.010805	3434.21	269.005	FIFDSR
									784.399	-0.009478	332.387	87.8601	FIFDSR
									1428.75	-0.000982	215.808	96.7484	LDILNEVDGVWR
									1526.72	0.005111	1605.64	209.099	FIFDSRDEAAAER
																																		accession
